# Supplementary material for: MRI T2w Radiomics-Based Machine Learning Models in Imaging Simulated Biopsy Add Diagnostic Value to PI-RADS in Predicting Prostate Cancer: A Retrospective Diagnostic Study
Source: Cancers (Basel). 2024 Aug 23;16(17):2944. doi: 10.3390/cancers16172944 (PMC11394278; doi:10.3390/cancers16172944)
Supplement: Supplementary file 1 [file cancers-16-02944-s001.zip]

Archive with 1 entries (1 files):
- cancers-3150969-supplementary.pdf
